# Supplementary material for: Three-Dimensional Comparison of the Maxillary Surfaces through ICP-Type Algorithm: Accuracy Evaluation of CAD/CAM Technologies in Orthognathic Surgery
Source: Int J Environ Res Public Health. 2022 Sep 19;19(18):11834. doi: 10.3390/ijerph191811834 (PMC9517090; doi:10.3390/ijerph191811834)
Supplement: Supplementary file 1 [file ijerph-19-11834-s001.zip]

Archive with 1 entries (1 files):
- ijerph-1867871-supplementary.pdf
